# Supplementary material for: Accurate bacterial outbreak tracing with Oxford Nanopore sequencing and reduction of methylation-induced errors
Source: Genome Res. 2024 Nov;34(11):2039–47. doi: 10.1101/gr.278848.123 (PMC11610573; doi:10.1101/gr.278848.123)
Supplement: Supplement 3 [file Supplemental_Code_2.zip]

Archive with 32 entries (24 files):
- MPOA-1.4.2/
- MPOA-1.4.2/.gitignore
- MPOA-1.4.2/LICENSE
- MPOA-1.4.2/main.nf
- MPOA-1.4.2/nextflow.config
- MPOA-1.4.2/README.md
- MPOA-1.4.2/bin/
- MPOA-1.4.2/bin/create_logo.R
- MPOA-1.4.2/bin/violin_chart.R
- MPOA-1.4.2/configs/
- MPOA-1.4.2/configs/container.config
- MPOA-1.4.2/configs/local.config
- MPOA-1.4.2/configs/nodes.config
- MPOA-1.4.2/data/
- MPOA-1.4.2/data/figures/
- MPOA-1.4.2/data/figures/MPOA_flowchart.png
- MPOA-1.4.2/data/logo/
- MPOA-1.4.2/data/logo/mobile_logo.png
- MPOA-1.4.2/workflows/
- MPOA-1.4.2/workflows/identify_logo.nf
- MPOA-1.4.2/workflows/mask_regions.nf
- MPOA-1.4.2/workflows/process/
- MPOA-1.4.2/workflows/process/bedtools.nf
- MPOA-1.4.2/workflows/process/bowtie2.nf
- MPOA-1.4.2/workflows/process/bwa.nf
- MPOA-1.4.2/workflows/process/count_positions.nf
- MPOA-1.4.2/workflows/process/extract_sequence.nf
- MPOA-1.4.2/workflows/process/get_frequency.nf
- MPOA-1.4.2/workflows/process/minimap2.nf
- MPOA-1.4.2/workflows/process/plasflow.nf
- MPOA-1.4.2/workflows/process/plot_frequency.nf
- MPOA-1.4.2/workflows/process/plot_motifs.nf
