# Supplementary material for: Accurate bacterial outbreak tracing with Oxford Nanopore sequencing and reduction of methylation-induced errors
Source: Genome Res. 2024 Nov;34(11):2039–47. doi: 10.1101/gr.278848.123 (PMC11610573; doi:10.1101/gr.278848.123)
Supplement: Supplement 3 [file Supplemental_Code_2.zip › MPOA-1.4.2/configs/container.config]

process {
    // guppy container config is located in the guppy_gpu module
    withLabel: bedtools         { container = 'nanozoo/bedtools:2.31.0--7e7b842' }
    withLabel: bowtie2          { container = 'nanozoo/bowtie2:2.5.3--6dd1a06' }
    withLabel: bwa              { container = 'nanozoo/bwa:0.7.17--5d3a7e3'}
    withLabel: ggplot2          { container = 'nanozoo/ggplot2:3.4.0--4856650' }
    withLabel: minimap2         { container = 'nanozoo/minimap2:2.26--d9ef6b6' }
    withLabel: plasflow         { container = 'nanozoo/plasflow:1.1.0--c85355d' }
    withLabel: samtools         { container = 'nanozoo/samtools:1.17--6420653'}
    withLabel: frequency        { container = 'nanozoo/samtools:1.17--6420653'}    
    withLabel: seqkit           { container = 'nanozoo/seqkit:2.3.1--401ce9e'}
}
