# Supplementary material for: Accurate bacterial outbreak tracing with Oxford Nanopore sequencing and reduction of methylation-induced errors
Source: Genome Res. 2024 Nov;34(11):2039–47. doi: 10.1101/gr.278848.123 (PMC11610573; doi:10.1101/gr.278848.123)
Supplement: Supplement 3 [file Supplemental_Code_2.zip › MPOA-1.4.2/configs/local.config]

process {
    withLabel: bedtools         { cpus = params.cores }        
    withLabel: bowtie2          { cpus = params.cores }        
    withLabel: bwa              { cpus = params.cores }
    withLabel: ggplot2          { cpus = params.cores }   
    withLabel: minimap2         { cpus = params.cores }
    withLabel: plasflow         { cpus = params.cores }
    withLabel: samtools         { cpus = params.cores }
    withLabel: frequency        { cpus = params.max_cores }    
    withLabel: seqkit           { cpus = params.cores }
}
