# Supplementary material for: Accurate bacterial outbreak tracing with Oxford Nanopore sequencing and reduction of methylation-induced errors
Source: Genome Res. 2024 Nov;34(11):2039–47. doi: 10.1101/gr.278848.123 (PMC11610573; doi:10.1101/gr.278848.123)
Supplement: Supplement 3 [file Supplemental_Code_2.zip › MPOA-1.4.2/workflows/process/count_positions.nf]

process count_positions {
        label 'seqkit'
        publishDir "${params.output}/${name}/SNP_positions/", mode: 'copy'
    input:
        tuple val(name), path(fasta)
    output:
        tuple val(name), path(fasta), path("*_positions.txt"), optional: true
    script:
        """
        grep -o . <<< "WSMKRYBDHV" | while read BASE; do 
                seqkit locate --ignore-case --only-positive-strand  -r --pattern "\${BASE}" ${fasta} > \${BASE}_positions.txt

                if [ "\$( wc -l <\${BASE}_positions.txt )" -eq 1 ]; then
                    rm -f \${BASE}_positions.txt
                fi
        done
        """
}
